# Supplementary material for: Higher EpCAM-Positive Extracellular Vesicle Concentration in Ascites Is Associated with Shorter Progression-Free Survival of Patients with Advanced High-Grade Serous Carcinoma
Source: Int J Mol Sci. 2024 Jun 20;25(12):6780. doi: 10.3390/ijms25126780 (PMC11204144; doi:10.3390/ijms25126780)
Supplement: Supplementary file 1 [file ijms-25-06780-s001.zip]

Archive with 1 entries (1 files):
- ijms-2984249-supplementary.pdf
